# Supplementary material for: Comprehensive Study of Antiretroviral Drug Permeability at the Cervicovaginal Mucosa via an In Vitro Model
Source: Pharmaceutics. 2022 Sep 13;14(9):1938. doi: 10.3390/pharmaceutics14091938 (PMC9504208; doi:10.3390/pharmaceutics14091938)
Supplement: Supplementary file 1 [file pharmaceutics-14-01938-s001.zip]

Archive with 1 entries (1 files):
- pharmaceutics-1899851-supplementary.pdf
